# Supplementary material for: Comparative Genomics Reveals Metabolic Specificity of Endozoicomonas Isolated from a Marine Sponge and the Genomic Repertoire for Host-Bacteria Symbioses
Source: Microorganisms. 2019 Nov 30;7(12):635. doi: 10.3390/microorganisms7120635 (PMC6955870; doi:10.3390/microorganisms7120635)
Supplement: Supplementary file 1 [file microorganisms-07-00635-s001.zip]

Archive with 13 entries (13 files):
- supplementaryMaterials/FigS1.docx
- supplementaryMaterials/FigS2.docx
- supplementaryMaterials/FigS3.docx
- supplementaryMaterials/FigS4.docx
- supplementaryMaterials/FigS5.docx
- supplementaryMaterials/FigS6.docx
- supplementaryMaterials/FigS7.docx
- supplementaryMaterials/FigS8.docx
- supplementaryMaterials/TableS1.xlsx
- supplementaryMaterials/TableS2.docx
- supplementaryMaterials/TableS3.docx
- supplementaryMaterials/TableS4.docx
- supplementaryMaterials/TableS5.docx
