# Supplementary material for: Comparative Genomics Reveals Metabolic Specificity of Endozoicomonas Isolated from a Marine Sponge and the Genomic Repertoire for Host-Bacteria Symbioses
Source: Microorganisms. 2019 Nov 30;7(12):635. doi: 10.3390/microorganisms7120635 (PMC6955870; doi:10.3390/microorganisms7120635)
Supplement: Supplementary file 1 [file microorganisms-07-00635-s001.zip › supplementaryMaterials/TableS1.xlsx]

## Sheet: Sheet1
Supplementary Table S1. (A) Average nucleotide identity (ANI) values calculated for 12 Endozoicomonas species. (B) In silico DNA-DNA hybridization (DDH) estimate using Endozoicomonas sp. OPT23 as a query
A
	Acr-14	DSM 22380	E-MC227	ab112	CL-33	OPT23	KASP37	AVMART05	AB1-5	DSM 25634	WP70	Ca. E. cretensis
E. acroporae Acr-14	*	0.8051	0.728429	0.734467	0.734075	0.731141	0.756984	0.756154	0.729964	0.731302	0.855234	0.803551
E. elysicola DSM 22380	0.804702	*	0.732448	0.735676	0.734579	0.73283	0.754864	0.754205	0.732163	0.735435	0.838999	0.931011
E. arenosclerae E-MC227	0.728601	0.726385	*	0.998557	0.73319	0.742785	0.728418	0.72842	0.720971	0.788223	0.728041	0.726635
E. arenosclerae ab112	0.733267	0.731558	0.997872	*	0.738537	0.749652	0.73143	0.731174	0.726547	0.79625	0.733103	0.732663
E. montiporae CL-33	0.736329	0.733951	0.740348	0.743796	*	0.743222	0.734158	0.734333	0.732003	0.749095	0.733411	0.736184
Endozoicomonas sp. OPT23	0.730656	0.730345	0.742499	0.749735	0.740705	*	0.733829	0.73409	0.729325	0.747433	0.731737	0.731239
E. ascidiicola KASP37	0.75785	0.7549	0.732416	0.733462	0.7335	0.735613	*	0.989471	0.730248	0.731116	0.757962	0.75693
E. ascidiicola AVMART05	0.75692	0.754373	0.731007	0.736649	0.735744	0.7375	0.989874	*	0.732326	0.736119	0.756798	0.756211
Endozoicomonas sp. AB1-5	0.731712	0.733666	0.722297	0.72794	0.732128	0.728907	0.731499	0.731383	*	0.728195	0.733454	0.733657
E. numazuensis DSM 25634	0.731328	0.732141	0.789474	0.797235	0.744298	0.746667	0.731059	0.731414	0.729067	*	0.732174	0.732572
E. atrinae WP70	0.848642	0.839358	0.725563	0.731409	0.730463	0.73308	0.757076	0.754855	0.732394	0.730859	*	0.851721
Ca. E. cretensis	0.806436	0.931991	0.737123	0.73711	0.735388	0.734804	0.757417	0.756528	0.732429	0.735721	0.851789	*
ANI values in green are above the species threshold value
B
		Formula 1				Formula 2				Formula 3				G+C difference
Query genome	Reference genome	DDH	Model C.I.	Distance	Prob. DDH >= 70%	DDH	Model C.I.	Distance	Prob. DDH >= 70%	DDH	Model C.I.	Distance	Prob. DDH >= 70%
Endozoicomonas sp. OPT23	AB1-5	12.9	[10.2 - 16.2%]	0.9759	0	20.7	[18.5 - 23.2%]	0.2118	0	13.3	[10.9 - 16.1%]	0.981	0	1.56
Endozoicomonas sp. OPT23	Acr-14	12.9	[10.2 - 16.2%]	0.979	0	21.4	[19.1 - 23.8%]	0.2055	0	13.2	[10.9 - 16%]	0.9833	0	2.33
Endozoicomonas sp. OPT23	ab112	13.8	[11 - 17.1%]	0.9345	0	22.9	[20.6 - 25.4%]	0.1911	0	14.1	[11.7 - 16.9%]	0.947	0	0.82
Endozoicomonas sp. OPT23	E-MC227	13.2	[10.5 - 16.5%]	0.9613	0	23.4	[21.1 - 25.8%]	0.1871	0	13.6	[11.2 - 16.4%]	0.9686	0	0.32
Endozoicomonas sp. OPT23	AVMART05	13.1	[10.4 - 16.4%]	0.9683	0	21.2	[18.9 - 23.6%]	0.2076	0	13.4	[11.1 - 16.2%]	0.9749	0	0.14
Endozoicomonas sp. OPT23	KASP37	13.1	[10.3 - 16.3%]	0.9698	0	20.9	[18.6 - 23.3%]	0.2105	0	13.4	[11 - 16.2%]	0.9761	0	0.19
Endozoicomonas sp. OPT23	WP70	12.9	[10.2 - 16.2%]	0.9772	0	21.2	[18.9 - 23.6%]	0.2074	0	13.3	[10.9 - 16%]	0.9819	0	1.1
Endozoicomonas sp. OPT23	Ca. E. cretensis	12.9	[10.2 - 16.2%]	0.9764	0	23.4	[21.1 - 25.8%]	0.1872	0	13.3	[11 - 16.1%]	0.9808	0	0.04
Endozoicomonas sp. OPT23	DSM 22380	13	[10.3 - 16.3%]	0.9725	0	22.2	[20 - 24.7%]	0.197	0	13.4	[11 - 16.1%]	0.978	0	0.09
Endozoicomonas sp. OPT23	CL-33	13.4	[10.7 - 16.7%]	0.9514	0	22.5	[20.3 - 25%]	0.1944	0	13.8	[11.4 - 16.5%]	0.9608	0	1.63
Endozoicomonas sp. OPT23	DSM 25634	13.5	[10.8 - 16.9%]	0.9454	0	23.1	[20.8 - 25.6%]	0.1895	0	13.9	[11.5 - 16.7%]	0.9558	0	0.18
